# Supplementary material for: Robustness of radiomic features in 123I-ioflupane-dopamine transporter single-photon emission computer tomography scan
Source: PLoS One. 2024 Apr 11;19(4):e0301978. doi: 10.1371/journal.pone.0301978 (PMC11008844; doi:10.1371/journal.pone.0301978)
Supplement: S1 Table — This table lists the coefficient of variation (expressed in %) for each extracted radiomic feature between different reconstruction settings (OSEM1—OSEM7) within two groups, with (CTAC) and without (NAC) attenuation correction. (XLSX) [file pone.0301978.s001.xlsx]

## Sheet: Sheet1
Article title: Robustness of radiomic features in 123I-ioflupane-dopamine transporter single-photon emission computerized tomography scan
Authors: Viktor Laskov, David Rothbauer, Hana Malikova (Department of Radiology and Nuclear Medicine, Third Faculty of Medicine of Charles University and University Hospital Kralovske Vinohrady, Prague, Czech Republic)
Corresponding author: Viktor Laskov (https://orcid.org/0000-0002-0226-4945) e-mail: viktor.laskov@fnkv.cz
Coefficient of variation (expressed in %) for each extracted radiomic feature between different reconstruction settings (OSEM1 - OSEM7) within two groups, with (CTAC) and without (NAC) attenuation correction.
	COV in CTAC	COV in NAC
MORPHOLOGICAL Volume (IBSI:RNU0)	0.0000000	0.0000000
MORPHOLOGICAL Approximate Volume (IBSI:YEKZ)	0.0000000	0.0000000
MORPHOLOGICAL Voxels Counting (IBSI:No)	0.0000000	0.0000000
MORPHOLOGICAL Surface Area (IBSI:C0JK)	0.0000000	0.0000000
MORPHOLOGICAL Surface To Volume Ratio (IBSI:2PR5)	0.0000000	0.0000000
MORPHOLOGICAL Compacity (IBSI:No)	0.0000000	0.0000000
MORPHOLOGICAL Compactness 1 (IBSI:SKGS)	0.0000000	0.0000000
MORPHOLOGICAL Compactness 2 (IBSI:BQWJ)	0.0000000	0.0000000
MORPHOLOGICAL Spherical Disproportion (IBSI:KRCK)	0.0000000	0.0000000
MORPHOLOGICAL Sphericity (IBSI:QCFX)	0.0000000	0.0000000
MORPHOLOGICAL Asphericity (IBSI:25C7)	0.0000000	0.0000000
MORPHOLOGICAL Centre Of Mass Shift (IBSI:KLMA)	13.9092673	10.5054017
MORPHOLOGICAL Maximum 3D Diameter (IBSI:L0JK)	0.0000000	0.0000000
MORPHOLOGICAL Integrated Intensity (IBSI:99N0)	0.4812317	0.4237261
INTENSITY-BASED Mean (IBSI:Q4LE)	0.4812317	0.4237261
INTENSITY-BASED Variance (IBSI:ECT3)	3.2137996	2.8345447
INTENSITY-BASED Skewness (IBSI:KE2A)	4.1871778	3.7931259
INTENSITY-BASED Kurtosis (IBSI:IPH6)	-6.3232791	-7.3031770
INTENSITY-BASED Median (IBSI:Y12H)	1.0062754	0.3095574
INTENSITY-BASED Minimum Grey Level (IBSI:1GSF)	1.9398278	2.8869046
INTENSITY-BASED 10th Percentile (IBSI:QG58)	2.9434274	2.2455618
INTENSITY-BASED 25th Percentile (IBSI:No)	1.7647489	1.4230320
INTENSITY-BASED 50th Percentile (IBSI:Y12H)	1.0062754	0.3095574
INTENSITY-BASED 75th Percentile (IBSI:No)	0.9559865	1.2248227
INTENSITY-BASED 90th Percentile (IBSI:8DWT)	1.9821014	1.3764194
INTENSITY-BASED Standard Deviation (IBSI:No)	1.5883744	1.4031253
INTENSITY-BASED Maximum Grey Level (IBSI:84IY)	1.2925016	1.0511714
INTENSITY-BASED Interquartile Range (IBSI:SALO)	0.9983436	1.9803730
INTENSITY-BASED Range (IBSI:2OJQ)	1.2735875	0.9759647
INTENSITY-BASED Mean Absolute Deviation (IBSI:4FUA)	1.7195489	1.7022258
INTENSITY-BASED Robust Mean Absolute Deviation (IBSI:1128)	2.4193278	2.4876086
INTENSITY-BASED Median Absolute Deviation (IBSI:N72L)	1.9602951	1.7697451
INTENSITY-BASED Coefficient Of Variation (IBSI:7TET)	1.4081682	1.3713486
INTENSITY-BASED Quartile Coefficient Of Dispersion (IBSI:9S40)	1.5884247	1.6543066
INTENSITY-BASED Area Under Curve (IBSI:No)	1.7174555	1.3802168
INTENSITY-BASED Energy (IBSI:N8CA)	1.0904346	0.8896995
INTENSITY-BASED Root Mean Square (IBSI:5ZWQ)	0.5440578	0.4449943
INTENSITY-BASED Total Lesion Glycolysis (IBSI:No)	0.4812317	0.4237261
LOCAL INTENSITY BASED Intensity Peak Discretized Volume Sought (0.5mL) (IBSI:No)	0.0000000	0.0000000
LOCAL INTENSITY BASED Global Intensity Peak(0.5mL) (IBSI:No)	0.5664785	0.5345237
LOCAL INTENSITY BASED Intensity Peak Discretized Volume Sought(1mL) (IBSI:No)	0.0000000	0.0000000
LOCAL INTENSITY BASED Global Intensity Peak(1mL) (IBSI:0F91)	0.6221023	0.4786716
LOCAL INTENSITY BASED Local Intensity Peak (IBSI:VJGA)	0.6070850	0.3497421
INTENSITY-HISTOGRAM Intensity Histogram Mean (IBSI:X6K6)	2.0163366	2.6359831
INTENSITY-HISTOGRAM Intensity Histogram Variance (IBSI:CH89)	2.1848434	2.5542956
INTENSITY-HISTOGRAM Intensity Histogram Skewness (IBSI:88K1)	3.2661451	3.6629399
INTENSITY-HISTOGRAM Intensity Histogram Kurtosis (IBSI:C3I7)	-6.9204967	-7.9059194
INTENSITY-HISTOGRAM Intensity Histogram Median (IBSI:WIFQ)	1.7292492	3.4258574
INTENSITY-HISTOGRAM Intensity Histogram Minimum Grey Level (IBSI:1PR8)	0.0000000	0.0000000
INTENSITY-HISTOGRAM Intensity Histogram 10th Percentile (IBSI:GPMT)	19.2450090	22.0097493
INTENSITY-HISTOGRAM Intensity Histogram 25th Percentile (IBSI:No)	8.1649658	12.0698625
INTENSITY-HISTOGRAM Intensity Histogram 50th Percentile (IBSI:No)	1.7292492	3.4258574
INTENSITY-HISTOGRAM Intensity Histogram 75th Percentile (IBSI:No)	3.1575168	4.0940426
INTENSITY-HISTOGRAM Intensity Histogram 90th Percentile (IBSI:OZ0C)	2.3312507	2.0954910
INTENSITY-HISTOGRAM Intensity Histogram Standard Deviation (IBSI:No)	1.0859150	1.2738115
INTENSITY-HISTOGRAM Intensity Histogram Maximum Grey Level (IBSI:3NCY)	0.0000000	0.0000000
INTENSITY-HISTOGRAM Intensity Histogram Model (IBSI:AMMC)	29.3463324	67.1480207
INTENSITY-HISTOGRAM Intensity Histogram Interquartile Range (IBSI:WR0O)	2.8924904	2.4056261
INTENSITY-HISTOGRAM Intensity Histogram Range (IBSI:5Z3W)	0.0000000	0.0000000
INTENSITY-HISTOGRAM Intensity Histogram Mean Absolute Deviation (IBSI:D2ZX)	1.2669968	1.5541123
INTENSITY-HISTOGRAM Intensity Histogram Robust Mean Absolute Deviation (IBSI:WRZB)	2.5354520	3.4769955
INTENSITY-HISTOGRAM Intensity Histogram Median Absolute Deviation (IBSI:4RNL)	1.4180211	1.6143001
INTENSITY-HISTOGRAM Intensity Histogram Coefficient Of Variation (IBSI:CWYJ)	2.6760734	3.8046246
INTENSITY-HISTOGRAM Intensity Histogram Quartile Coefficient Of Dispersion (IBSI:SLWD)	3.9410334	5.1448636
INTENSITY-HISTOGRAM Intensity Histogram Entropy Log10 (IBSI:No)	0.9387857	1.2561593
INTENSITY-HISTOGRAM Intensity Histogram Entropy Log2 (IBSI:TLU2)	0.9387857	1.2561593
INTENSITY-HISTOGRAM Area Under Curve (IBSI:No)	1.4707175	2.6642162
INTENSITY-HISTOGRAM Uniformity (IBSI:BJ5W)	3.7265614	5.8782853
INTENSITY-HISTOGRAM Root Mean Square (IBSI:No)	1.8791853	2.9528877
INTENSITY-HISTOGRAM Maximum Histogram Gradient (IBSI:12CE)	14.4337567	21.3478141
INTENSITY-HISTOGRAM Maximum Histogram Gradient Grey Level (IBSI:8E6O)	67.8130600	62.1027319
INTENSITY-HISTOGRAM Minimum Histogram Gradient (IBSI:VQB3)	-14.4337567	-28.2842712
INTENSITY-HISTOGRAM Minimum Histogram Gradient Grey Level (IBSI:RHQZ)	94.5257167	39.2645206
LOCAL INTENSITY HISTOGRAM Intensity Peak Discretized Volume Sought (0.5mL) (IBSI:No)	0.0000000	0.0000000
LOCAL INTENSITY HISTOGRAM Global Intensity Peak (0.5mL) (IBSI:No)	0.5664785	0.5345237
LOCAL INTENSITY HISTOGRAM Intensity Peak Discretized Volume Sought(1mL) (IBSI:No)	0.0000000	0.0000000
LOCAL INTENSITY HISTOGRAM Global Intensity Peak(1mL) (IBSI:No)	0.6221023	0.4786716
LOCAL INTENSITY HISTOGRAM Local Intensity Peak (IBSI:No)	0.6070850	0.3497421
GLCM Joint Maximum (IBSI:GYBY)	32.9914440	28.4637521
GLCM Joint Average (IBSI:60VM)	1.6701759	2.0655195
GLCM Joint Variance (IBSI:UR99)	1.8588176	2.1290663
GLCM Joint Entropy Log2 (IBSI:TU9B)	0.5616640	0.9722388
GLCM Joint Entropy Log10 (IBSI:No)	0.5616640	0.9722388
GLCM Difference Average (IBSI:TF7R)	1.0895321	1.2836551
GLCM Difference Variance (IBSI:D3YU)	3.4447865	3.4526778
GLCM Difference Entropy (IBSI:NTRS)	0.5616640	0.9722388
GLCM Sum Average (IBSI:ZGXS)	1.6701759	2.0655195
GLCM Sum Variance (IBSI:OEEB)	1.4948449	1.7338852
GLCM Sum Entropy (IBSI:P6QZ)	0.5616640	0.9722388
GLCM Angular Second Moment (IBSI:8ZQL)	5.5500923	8.9811926
GLCM Contrast (IBSI:ACUI)	2.5982635	2.8591761
GLCM Dissimilarity (IBSI:8S9J)	1.0895321	1.2836551
GLCM Inverse Difference (IBSI:IB1Z)	1.7932246	2.3430541
GLCM Normalised Inverse Difference (IBSI:NDRX)	0.1654227	0.2086707
GLCM Inverse Difference Moment (IBSI:WF0Z)	4.1375535	5.1940745
GLCM Normalised Inverse Difference Moment (IBSI:1QCO)	0.1701804	0.1999794
GLCM Inverse Variance (IBSI:E8JP)	45.4663771	27.4505012
GLCM Correlation (IBSI:NI2N)	2.4012939	2.2574410
GLCM Autocorrelation (IBSI:QWB0)	3.1664479	3.7825610
GLCM Cluster Tendency (IBSI:DG8W)	1.4948449	1.7338852
GLCM Cluster Shade (IBSI:7NFM)	3.7079608	3.7135170
GLCM Cluster Prominence (IBSI:AE86)	2.9259020	3.4938638
GLRLM Short Runs Emphasis (IBSI:22OV)	0.1815199	0.2200094
GLRLM Long Runs Emphasis (IBSI:W4KF)	0.6942182	0.8390986
GLRLM Low Grey Level Run Emphasis (IBSI:V3SW)	15.6877397	40.6159546
GLRLM High Grey Level Run Emphasis (IBSI:G3QZ)	2.7043014	2.7350279
GLRLM Short Run Low Grey Level Emphasis (IBSI:HTZT)	15.9981897	40.8387392
GLRLM Short Run High Grey Level Emphasis (IBSI:GD3A)	2.8036151	2.6216972
GLRLM Long Run Low Grey Level Emphasis (IBSI:IVPO)	15.2038658	39.8933285
GLRLM Long Run High Grey Level Emphasis (IBSI:3KUM)	2.8093678	3.3575903
GLRLM Grey Level Non Uniformity (IBSI:R5YN)	3.5182167	5.6588406
GLRLM Run Length Non Uniformity (IBSI:W92Y)	0.7141132	0.8622544
GLRLM Run Percentage (IBSI:9ZK5)	0.2364987	0.2858372
NGTDM Coarseness (IBSI:QCDE)	6.0616723	4.1383702
NGTDM Contrast (IBSI:65HE)	7.9930295	6.9071444
NGTDM Busyness (IBSI:NQ30)	8.2904813	6.3164722
NGTDM Complexity (IBSI:HDEZ)	4.5838889	8.4685017
NGTDM Strength (IBSI:1X9X)	4.9864900	6.4586653
GLSZM Small Zone Emphasis (IBSI:5QRC)	2.2025342	3.9656135
GLSZM Large Zone Emphasis (IBSI:48P8)	7.9258150	10.0701344
GLSZM Low Gray Level Zone Emphasis (IBSI:XMSY)	29.1991053	43.7473409
GLSZM High Gray Level Zone Emphasis (IBSI:5GN9)	4.3611779	3.2413722
GLSZM Small Zone Low Grey Level Emphasis (IBSI:5RAI)	56.3987649	57.8029798
GLSZM Small Zone High Grey Level Emphasis (IBSI:HW1V)	6.9626277	5.6943013
GLSZM Large Zone Low Grey Level Emphasis (IBSI:YH51)	27.1248418	38.0961291
GLSZM Large Zone High Grey Level Emphasis (IBSI:J17V)	11.9137266	11.6711222
GLSZM Grey Level Non Uniformity (IBSI:JNSA)	4.1845461	6.2031837
GLSZM Normalised Grey Level Non Uniformity (IBSI:Y1RO)	4.2898571	5.4714349
GLSZM Zone Size Non Uniformity (IBSI:4JP3)	7.9456705	12.9780791
GLSZM Normalised Zone Size Non Uniformity (IBSI:VB3A)	5.1529224	8.9353515
GLSZM Zone Percentage (IBSI:P30P)	2.8428590	4.1040100
GLSZM Grey Level Variance (IBSI:BYLV)	6.3474503	6.4510086
GLSZM Zone Size Variance (IBSI:3NSA)	27.6425857	28.0781521
GLSZM Zone Size Entropy (IBSI:GU8N)	1.2860753	1.8346003
